# Supplementary material for: Temporal change of photophobic step-up responses of Euglena gracilis investigated through motion analysis
Source: PLoS One. 2017 Feb 24;12(2):e0172813. doi: 10.1371/journal.pone.0172813 (PMC5325543; doi:10.1371/journal.pone.0172813)
Supplement: S1 Table — Column A: experiment cycle, B: number of experiments, C: averaged number of cells, D: averaged TM per cell, E: averaged TM decrease ratio, and F: averaged TM separation ratio. Second number in column such as C1 and C2 represents average and standard deviation, respectively. (XLS) [file pone.0172813.s003.xls]

## Sheet: Table 1
	A	B	C1	C2	D1	D2	E1	E2	F1	F2
	1	11	104.4	79.5432	72.2926	8.90031	0.40648	0.109594	0.508548	0.0582434
	2	11	104.945	73.4734	71.6765	10.6112	0.305768	0.0692241	0.596739	0.0455976
	3	11	115.509	90.0368	73.1776	10.4791	0.207039	0.0703202	0.660124	0.0467366
	4	11	120.445	89.6262	74.4669	12.2484	0.156862	0.0633737	0.704206	0.0513329
	5	11	119.9	85.6935	76.3282	9.92551	0.11561	0.0484529	0.733753	0.0679807
	6	11	121.273	77.3363	75.7899	10.5714	0.0927862	0.0436861	0.755602	0.0673384
	7	11	120.818	78.0891	78.3986	9.39497	0.0744593	0.0415526	0.770334	0.0730304
	8	11	127.945	82.698	78.4362	10.8183	0.0565727	0.0183062	0.786188	0.056087
