# Supplementary material for: Temporal change of photophobic step-up responses of Euglena gracilis investigated through motion analysis
Source: PLoS One. 2017 Feb 24;12(2):e0172813. doi: 10.1371/journal.pone.0172813 (PMC5325543; doi:10.1371/journal.pone.0172813)
Supplement: S2 Table — Column A: experiment cycle/mark, B: number of experiments, C: averaged number of cells, D: averaged TM per cell, E: averaged proportion of on-site rotation, F: averaged proportion of run/tumble, G: averaged proportion of circular swimming, and H: averaged proportion of straightforward swimming. Second number in column such as C1 and C2 represents average and standard deviation, respectively. (XLS) [file pone.0172813.s004.xls]

## Sheet: Table 2
	A	B	C1	C2	D1	D2	E1	E2	F1	F2	G1	G2	H1	H2
	1	8	31	12.4212	68.5884	12.7633	0.86485	0.123141	0.13515	0.123141	0	0	0	0
	2	8	28.875	9.84795	70.0553	16.83	0.415607	0.174149	0.542453	0.161401	0.00925325	0.0177179	0.0326868	0.0380784
	3	8	30.625	11.6366	72.6467	20.262	0.229614	0.0821228	0.63751	0.110966	0.0589465	0.0648705	0.0739291	0.0832718
	4	8	30.75	9.19239	69.3824	17.6584	0.241305	0.100446	0.562478	0.120354	0.0460151	0.0626722	0.150203	0.0788762
	5	8	29.125	9.84795	71.6295	16.3272	0.168061	0.0684015	0.644609	0.108939	0.0248843	0.0480449	0.162445	0.0567833
	6	8	28.875	10.7761	72.6862	18.7401	0.201599	0.0749348	0.577911	0.122875	0.0401357	0.0494905	0.180354	0.0898796
	7	8	27.125	9.24952	74.0247	17.573	0.172922	0.105933	0.566629	0.0441591	0.0551883	0.0355486	0.205261	0.0928659
	8	8	27.25	8.98809	74.7662	18.9192	0.1631	0.0567881	0.596951	0.0689891	0.0626932	0.0840965	0.177256	0.0447149
	E	7	49.1429	19.2824	64.2015	4.53453	0.672375	0.0864896	0.32067	0.0742185	0	0	0.00695489	0.0178135
	R	7	33.1429	9.85611	75.5054	5.15777	0.108851	0.179537	0.830909	0.1959	0.0212353	0.0172136	0.0390049	0.0409529
	K	7	35	11.6333	136.235	16.0626	0.104325	0.070148	0.601321	0.148658	0.0817795	0.0558681	0.212574	0.110906
