# Supplementary material for: Temporal change of photophobic step-up responses of Euglena gracilis investigated through motion analysis
Source: PLoS One. 2017 Feb 24;12(2):e0172813. doi: 10.1371/journal.pone.0172813 (PMC5325543; doi:10.1371/journal.pone.0172813)
Supplement: S3 Table — Column A: RNAi index, B: number of experiments, C: averaged number of cells, D: averaged TM per cell, and E: averaged TM decrease ratio. Second number in column such as C1 and C2 represents average and standard deviation, respectively. (XLS) [file pone.0172813.s005.xls]

## Sheet: Table 3
	A	B	C1	C2	D1	D2	E1	E2
	Cntl	4	199.35	165.066	76.5429	13.5072	0.287894	0.0393754
	APX	4	223.8	75.6151	78.9308	14.6133	0.230407	0.164855
	NTR1	4	76.95	20.9285	69.7415	11.7147	0.314108	0.0521731
	NTR2	5	193.74	73.1496	76.0881	11.2713	0.300949	0.0531279
	NTRC	4	186.9	100.645	74.3946	9.74253	0.375295	0.145985
	Prx1/4	4	135.625	92.6025	78.7117	8.66158	0.301605	0.131749
	Prx2	2	104.25	15.9099	79.2494	8.57948	0.364484	0.0553519
	PAC	2	385	402.202	70.0541	3.6067	0.010795	0.00462059
