# Supplementary material for: Temporal change of photophobic step-up responses of Euglena gracilis investigated through motion analysis
Source: PLoS One. 2017 Feb 24;12(2):e0172813. doi: 10.1371/journal.pone.0172813 (PMC5325543; doi:10.1371/journal.pone.0172813)
Supplement: S4 Table — Column A: exogenous reagents and concentrations, B: number of experiments, C: averaged number of cells, D: averaged TM per cell, and E: swimming activity (averaged TM after/before ratio), F: averaged TM separation ratio. Second number in column such as C1 and C2 represents average and standard deviation, respectively. (XLS) [file pone.0172813.s006.xls]

## Sheet: Table 4
	A	B	C1	C2	D1	D2	E1	E2	F1	F2
	0mM	4	158.4	117.404	60.7561	3.9238	0.907227	0.13884	0.646984	0.0278758
	20uM	3	125.3	73.9999	64.629	11.0322	1.01482	0.177037	0.654538	0.0462308
	200uM	3	166.433	65.9539	62.352	13.4994	0.862219	0.239991	0.545503	0.0924646
	2mM	2	137.5	5.37401	65.589	3.13269	0.961919	0.0256396	0.675259	0.0410254
	10mM	7	120.457	70.5425	61.1776	6.74357	0.94511	0.181808	0.705141	0.0628331
